# Supplementary material for: miRNA-Mediated Mechanisms in the Generation of Effective and Safe Oncolytic Viruses
Source: Pharmaceutics. 2024 Jul 25;16(8):986. doi: 10.3390/pharmaceutics16080986 (PMC11360794; doi:10.3390/pharmaceutics16080986)
Supplement: Supplementary file 1 [file pharmaceutics-16-00986-s001.zip]

Archive with 1 entries (1 files):
- pharmaceutics-3108377-supplementary.xlsx
