# Supplementary material for: miRNA-Mediated Mechanisms in the Generation of Effective and Safe Oncolytic Viruses
Source: Pharmaceutics. 2024 Jul 25;16(8):986. doi: 10.3390/pharmaceutics16080986 (PMC11360794; doi:10.3390/pharmaceutics16080986)
Supplement: Supplementary file 1 [file pharmaceutics-16-00986-s001.zip › pharmaceutics-3108377-supplementary.xlsx]

## Sheet: Лист1
	microRNAs selected for modification of oncolytic viruses.
	miRNA	Organs and tissues where miRNAs' expression is significant	Role in the body	References
	miRNA-124	Brain, immune system	Important role in neurogenesis, regulates cell proliferation, cell differentiation, autophagy, and inflammation, oncosuppressive miRNA	[192, 92]
	miRNA-128	Brain, heart	An important role in the development of the nervous system, differentiation of neurons, regulation of nervous processes, proliferation of cardiomyocytes, regeneration of cardiac tissue, tumor suppressor	[193-195]
	miR-148a	Liver, stomach, pancreas	Induction of apoptosis, cell cycle arrest, regulation of angiogenesis, differentiation of activated B cells into plasma cells, myoblast differentiation, tumor suppressor	[196-198]
	miR-125(a/b)	Brain, ovaries	Regulation of cell proliferation, differentiation, of synaptic connections' maturation, apoptosis, promotes the secretion of hormones in the ovaries, oncogenic and antioncogenic function	[199, 103, 200]
	miR-7	Brain, spleen, pancreas	Development of several parts of the brain, including the optic pathway and cortex, secretion of pituitary hormones, insulin, regulation of inflammation, cellular stress response, autophagy, apoptosis, cell cycle and proliferation. Tumor suppressor, inhibits epithelial-mesenchymal transition in oncogenesis.	[201-203]
	miR-122	Liver (hepatocytes)	Regulation of cholesterol and triglycerides, metabolism, of alkaline phosphatase levels in the blood, iron homeostasis, apoptosis, cell proliferation, migration, tumor suppressor	[99, 204]
	miR-143	Heart, smooth muscles of blood vessels and internal organs	Important regulator of myocardial cell development, angiogenesis, smooth muscle contraction, tumor suppressor	[205, 206]
	miR-145	Heart, vascular smooth muscle	Regulation of embryonic stem cells differentiation, differentiation and contractility of vascular smooth muscle cells, tumor suppressor	[206, 207]
	miR-1	Smooth, skeletal and cardiac muscles	Regulation of mesoderm development in embryogenesis, differentiation, proliferation and apoptosis of myoblasts and skeletal muscle satellite cells, tooth development, regulation of osteogenic differentiation, bone healing processes, regulation of autophagy, maintenance of heart rhythm, tumor suppressor	[97, 98]
	miR-133(a/b)	Skeletal and cardiac muscle tissue	Important role in the development, metabolism, differentiation and proliferation of muscle cells, tumor suppressor	[97, 209]
	miR-216	Liver, pancreas	Control of cell proliferation, apoptosis, has tumor suppressive and, to a lesser extent, oncogenic activity	[209, 210]
	miR-375	Pancreas (islets of Langerhans), spinal cord	Regulation of insulin secretion, adipocyte differentiation, development of spinal motor neurons, tumor suppressor	[211-213]
	miR-34a	Many normal tissues, brain, liver, kidneys	Cell cycle control, apoptosis, metabolic regulation, immunomodulatory function, tumor suppressor	[214, 215, 96]
	miR-34c	Uterus, lungs	Cell cycle control, apoptosis, metabolic regulation, tumor suppressor	[214, 96, 100, 216]
	miR-206	Skeletal muscles	Regulation of embryonic development of skeletal muscles, differentiation of muscle satellite cells and muscle regeneration, tumor suppressor	[214, 217, 218]
	miR-208a	Skeletal muscles	Development and contraction of the heart muscles, oncogenic miRNA	[214, 219]
	miR-142	Hematopoietic stem cells	Regulation of hematopoiesis, oncogenic and tumor-suppressive miRNA	[220, 221]
	miR-134	Brain, skeletal muscles, testes	Neuronal function, tumor suppressor	[214]
	miR-146b	Immune cells	Regulation of immune response, hematopoiesis, apoptosis, proliferation, tumor suppressive miRNA	[222, 223]
	miR-218	Brain	Neuronal development, proliferation, plasticity, survival, tumor-supressive miRNA	[224, 225]
	let-7a	Ubiquitous	Regulation of cell differentiation, cell signaling, tumor suppressor	[101, 226]
	miR-99b	Nervous system	Regulation of inflammatory reactions, tumor suppressor	[94, 214]
	miR-485	Brain	Regulation of apoptosis and inflammation in nerve tissues, regulation of synapse function, tumor suppressor	[95]
	miR-26b	Ubiquitous	Regulation of autophagy, apoptosis, angiogenesis, cell proliferation and differentiation, tumor suppressor	[101, 227, 86]
	miR-222	Ubiquitous	Regulation of cell proliferation and migration, oncogenic miRNA	[228, 229]
	miR-221	Ubiquitous	Regulation of cell proliferation and migration, oncogenic miRNA	[228, 229]
	miR-21	Monocytes, macrophages and dendritic cells	Control of apoptosis, cell migration, inflammation, oncogenic miRNA	[230]
	miR-224	Ubiquitous	Regulation of apoptosis, cell migration, oncogenic miRNA	[231, 232]
	miR-17	Ubiquitous	Regulation of cell cycle, proliferation, apoptosis, oncogenic miRNA	[233]
	miR-20a	Ubiquitous	Regulation of cell cycle, proliferation, apoptosis, oncogenic miRNA and tumor suppressor	[233, 234]
	miR-106b	Ubiquitous	Regulation of proliferation, apoptosis and cell migration, cell cycle, oncogenic miRNA	[233,235]
	miR-10 (a/b)	Kidneys	Regulation of proliferation, cell migration, inflammation, oncogenic miRNA and tumor suppressor	[214, 236, 237]
	miR-151	Ubiquitous	Regulation of cell proliferation and migration, angiogenesis, cell cycle, oncogenic miRNA and tumor suppressor	[238]
	miR-155	Thymus, spleen, immune cells	Regulation of cell proliferation, hematopoiesis, inflammation , cell stress responses, tumor suppressor and oncogenic miRNA	[239, 240]
	miR-181 (a/b)	Neuronal, blood and lymphoid tissues.	Regulation of cell proliferation, apoptosis, autophagy, immune response, mitochondrial functioning, important in embryonic development, tumor suppressors and oncogenic miRNAs	[241, 242]
	miR-184	Eyes	Regulation of proliferation, cell migration, apoptosis, tumor suppressor, oncogenic miRNA	[243]
	miR-501	Kidneys, testes	Regulation of proliferation, cell cycle regulation, oncogenic miRNA, tumor suppressor	[244-246]
	miR-9	Brain, spinal cord	Brain development, regulation of proliferation and differentiation of neuronal stem cells, oncogenic miRNA, tumor suppressor	[92, 247]
	miR-23a	Ubiquitous	Regulation of apoptosis, cell proliferation and differentiation, oncogenic miRNA	[248, 249]
	miR-29a	Ubiquitous	Regulation of cell proliferation, apoptosis, angiogenesis, tumor suppressor, oncogenic miRNA	[250-252]
	miR-301	Ubiquitous	Regulation of cell proliferation, apoptosis, inflammation, oncogenic miRNA	[253]
	miR-373	Ubiquitous	Regulation of cell proliferation, apoptosis, cellular senescence, oncogenic miRNA and tumor suppressor	[254]
	miR-199a	Ubiquitous	Regulation of proliferation, differentiation, cell migration, autophagy, oncogenic miRNA and tumor suppressor	[255]
	miR-219	Brain, spinal cord	Circadian clock regulation, regulation of cell proliferation, differentiation, survival, migration, tumor suppressor	[256-258]
	miR-217	Pancreas	Regulation of cell proliferation, migration, apoptosis, angiogenesis, tumor suppressor, oncogenic miRNA	[259]
	miR-126	Endotelial cells in capillars and vessels	Regulation of inflammation, angiogenesis, cell proliferation, migration and survival, tumor suppressor	[260, 261]
	miR-137	Brain	Regulation of cell proliferation, migration, differentiation and apoptosis, induction of cell cycle arrest, regulation of the nervous system development, tumor suppressor	[262]
	miR-204	Brain, spinal cord, periferal neurons	Regulation of cell proliferation, migration, differentiation and apoptosis, inflammation, important role in eye development and adipogenesis, inhibition of osteogenesis, tumor suppressor, oncogenic miRNA	[263, 264]
